# Supplementary material for: Comparative Transcriptome Analysis of the Molecular Mechanism of the Hairy Roots of Brassica campestris L. in Response to Cadmium Stress
Source: Int J Mol Sci. 2019 Dec 26;21(1):180. doi: 10.3390/ijms21010180 (PMC6981690; doi:10.3390/ijms21010180)
Supplement: Supplementary file 1 [file ijms-21-00180-s001.zip]

Archive with 3 entries (2 files):
- Supplementary/
- Supplementary/Supplementary figure.docx
- Supplementary/Supplementary table.xlsx
