# Supplementary material for: Comparative Transcriptome Analysis of the Molecular Mechanism of the Hairy Roots of Brassica campestris L. in Response to Cadmium Stress
Source: Int J Mol Sci. 2019 Dec 26;21(1):180. doi: 10.3390/ijms21010180 (PMC6981690; doi:10.3390/ijms21010180)
Supplement: Supplementary file 1 [file ijms-21-00180-s001.zip › Supplementary/Supplementary table.xlsx]

## Sheet: Table S1
Table S1. Summary of Genome Mapping
Sample	Total Clean Reads	Total Mapping Ratio	Uniquely Mapping Ratio
C1	44278976	0.6429	0.6259
C2	45368684	0.6534	0.6359
C3	45283210	0.6553	0.6374
T1	45029492	0.6449	0.6282
T2	44144090	0.6527	0.6361
T3	44714396	0.6489	0.6326

## Sheet: Table S2
Table S2. The results of GO terms enrichment in transgenic Brasssica campestris L. hairy roots
Gene Ontology term	Cluster frequency	Genome frequency of use	Corrected P-value
response to stimulus	583 out of 1336 genes, 43.6%	6677 out of 20382 genes, 32.8%	4.71e-15
response to organic substance	213 out of 1336 genes, 15.9%	2061 out of 20382 genes, 10.1%	3.72e-09
response to endogenous stimulus	187 out of 1336 genes, 14.0%	1786 out of 20382 genes, 8.8%	3.22e-08
response to chemical	283 out of 1336 genes, 21.2%	3038 out of 20382 genes, 14.9%	9.45e-08
response to carbohydrate	61 out of 1336 genes, 4.6%	419 out of 20382 genes, 2.1%	2.76e-06
response to stress	283 out of 1336 genes, 21.2%	3140 out of 20382 genes, 15.4%	3.02e-06
response to oxygen-containing compound	85 out of 1336 genes, 6.4%	737 out of 20382 genes, 3.6%	0.00019
response to hormone	157 out of 1336 genes, 11.8%	1639 out of 20382 genes, 8.0%	0.0005

## Sheet: Table S3
Table S3. The results of pathway enrichment in Brasssica campestris L. hairy roots
Pathway	DEGs with pathway annotation(1774)	All Unigene with pathway annotation (33335)	Pathway ID	Level 1	Level 2
Metabolic pathways	433(24.41%)	7597(22.79%)	ko01100	Metabolism	Global and overview maps
Biosynthesis of secondary metabolites	268(15.11%)	4416(13.25%)	ko01110	Metabolism	Global and overview maps
Plant-pathogen interaction	147(8.29%)	1578(4.73%)	ko04626	Organismal Systems	Environmental adaptation
Plant hormone signal transduction	129(7.27%)	1267(3.8%)	ko04075	Environmental Information Processing	Signal transduction
Starch and sucrose metabolism	91(5.13%)	1439(4.32%)	ko00500	Metabolism	Carbohydrate metabolism
RNA transport	55(3.10%)	1038(3.11%)	ko03013	Genetic Information Processing	Translation

## Sheet: Table S4
Table S4. Real Time PCR primer
Gene TD	Forward	Reverse
103845713	GGTGCGATGCGTCTGTCTTGT	GCTTTCCACAGCGGCTTTGAT
103874543	GCGAGAAGGCGTTTACCACAGA	GCCGCAACACCACCTTCATCT
103835040	GCGGCGTCGTCAAGAATCCTAA	TCACTTGGAGCCACACCAGAGA
103872346	AAGCGGTGGTGTACGGTCTCAT	GGAGGCGATGTGGTGGTTAGGA
103875293	CAGTCGTCGCTTGTCTCCTCCT	GCTGTGGCGTAGACGGTGTAGA
103867458	TGTGCCGCTATTGCCGTGAAC	CAGAGTCGCAGAAGCCAAGGTT
103855019	GCTCTGCTACGGCGGTTGATTC	GCAGCAACGAAGGTTCCGAAGT
103870505	GGTGCTGCTCGTGAGGTCATTG	ACGCAGGTGTTGTGGTGTGTG
BnUBC21	CCTCTGCAGCCTCCTCAAGT	CATATCTCCCCTGTCTTGAAATGC
